# Supplementary material for: Cross-Cultural Adaptation and Psychometric Validation of the YFAS 2.0 for Assessing Food Addiction in the Mexican Adult Population
Source: Behav Sci (Basel). 2025 Jul 28;15(8):1023. doi: 10.3390/bs15081023 (PMC12382649; doi:10.3390/bs15081023)
Supplement: Supplementary file 1 [file behavsci-15-01023-s001.zip]

Archive with 1 entries (1 files):
- behavsci-3706507-supplementary.pdf
